# Supplementary material for: Phase transitions and (p–T–X) behaviour of centrosymmetric perovskites: modelling with transformed crystallographic data
Source: Acta Crystallogr B Struct Sci Cryst Eng Mater. 2022 Jan 20;78(Pt 1):40–60. doi: 10.1107/S2052520621012713 (PMC8819707; doi:10.1107/S2052520621012713)
Supplement: Supplementary file 2 [file b-78-00040-sup2.xlsx]

## Sheet: Pbnm(4b)
																										e(aPC)	rot. axis	rotmat ^ a1,XY			e'(aPC)	z	z'	e(a2)	e'(a2)	Ð(z')	Ð(a2')	Ð(a2')-Ð(z')	Ðtilt(a2)
	Reference data								Refined data							Pseudocubic axes										0.703358	-0.710836	0.505287	0.499972	-0.703358	-5.55112e-17	0	-0.703358	0.795788	0.799085	134.697	36.1693	-98.5277	-8.52774
	a(Å)	5.3709	B 4b			VUC(Å3)	222.346		a(Å)	5.3709				VUC(Å3)	222.346	xPC	1	-1	0							-0.710836	-0.703358	0.499972	0.494713	0.710836	0	0	0.710836	0.587517	0.584185
	b(Å)	5.428	O1 4c	x(O1)	0.0708	VB(Å3)	9.89689		b(Å)	5.428	O1	x(O1)	0.0708	VB(Å3)	9.89689	yPC	1	1	0							0	0	0.703358	-0.710836	0	1	1	0	-0.146784	0.142096
	c(Å)	7.6268		y(O1)	0.483				c(Å)	7.6268		y(O1)	0.483			zPC	0	0	1							e(bPC)	rot. axis	rotmat ^ a2,XY			e'(bPC)	z	z'	e(a1)	e'(a1)	Ð(z')	Ð(a1')	Ð(a1')-Ð(z')	Ðtilt(a1)
			O2 8d	x(O2)	0.7113	VA/VB	4.61656				O2	x(O2)	0.7113	VA/VB	4.61656											0.703358	0.710836	0.505287	-0.499972	-0.703358	-5.55112e-17	0	-0.703358	0.579723	0.796469	-134.697	-36.1827	98.5143	8.51431
	PCRO			y(O2)	0.2891	VA (Å3)	45.6896		PCRO			y(O2)	0.2891	VA (Å3)	45.6896	PCRO		0½0		Nearest pseudocubic axis			Inclin.	Tilt		0.710836	-0.703358	-0.499972	0.494713	-0.710836	0	0	-0.710836	-0.801608	-0.582559
	a1	3.91522		z(O2)	0.0375				a1	3.91522		z(O2)	0.0375				X (Å)	Y (Å)	Z (Å)	X (Å)	Y (Å)	Z (Å)	q(°)	f(°)		0	0	0.703358	0.710836	0	1	1	0	-0.146099	-0.162059
	a2	3.89696				aPC(°)	90		a2	3.89696				aPC(°)	90	a1	2.26974	-3.13847	-0.57201	5.3709	-5.428	0	12.1595	8.52774	a-(1)	LXY(a1):	3.87321	L(aPC):	7.63608	Ð(a1,XY,aPC):	8.82258
	a3	3.89287		x(A)	-0.0063	bPC(°)	90		a3	3.89287		x(A)	-0.0063	bPC(°)	90	a2	3.10116	2.28953	-0.57201	5.3709	5.428	0	12.2174	8.51431	a-(2)	LXY(a2):	3.85475	L(bPC):	7.63608	Ð(a2,XY,bPC):	8.86515			3.89696
	q23	90.9267		y(A)	0.0352	gPC(°)	90.6059		q23	90.9267		y(A)	0.0352	gPC(°)	90.6059	a3	0.760519	-0.184552	3.8134	0	0	7.6268	11.5973	8.52102	a-									3.91522
	q31	89.5335							q31	89.5335				3.90168										8.82258	c+(1)
	q12	89.3225	Inclination angles			l	0.00231209		q12	89.3225				l	0.00231209		5.3709	-0.848939						8.86515	c+(2)
			q1(°)	12.1595		s(°)	0.690216							s(°)	0.690216		0.831415	5.428						8.84386	c+
			q2(°)	12.2174		s	0.0120465							s	0.0120465
			q3(°)	11.5973		l+s	0.0143586							l+s	0.0143586
	hA	0.975789		L (Å)	0.388077				hA	0.975789		L (Å)	0.388077	5.3709	-0.848939
	hB	1.04302		f (°)	10.0426				hB	1.04302		f (°)	10.0426	0.831415	5.428

## Sheet: Pbnm(4a)
																										e(aPC)	rot. axis	rotmat ^ a1,XY			e'(aPC)	z	z'	e(a2)	e'(a2)	Ð(z')	Ð(a2')	Ð(a2')-Ð(z')	Ðtilt(a2)
	Reference data								Refined data							Pseudocubic axes										0.709382	-0.704824	0.496777	0.49999	-0.709382	5.55112e-17	0	-0.709382	0.6023	0.634947	135.185	50.1664	-85.0183	4.98173
	a(Å)	5.5094	B 4a			VUC(Å3)	233.837		a(Å)	5.5094				VUC(Å3)	233.837	xPC	1	-1	0							-0.704824	-0.709382	0.49999	0.503223	0.704824	0	0	0.704824	0.793615	0.761179
	b(Å)	5.474	O1 4c	x(O1)	0.5744	VB(Å3)	10.1777		b(Å)	5.474	O1	x(O1)	0.5744	VB(Å3)	10.1777	yPC	1	1	0							0	0	0.709382	-0.704824	0	1	1	0	0.0860772	-0.132098
	c(Å)	7.7536		y(O1)	0.4956				c(Å)	7.7536		y(O1)	0.4956			zPC	0	0	1							e(bPC)	rot. axis	rotmat ^ a2,XY			e'(bPC)	z	z'	e(a1)	e'(a1)	Ð(z')	Ð(a1')	Ð(a1')-Ð(z')	Ðtilt(a1)
			O2 8d	x(O2)	0.2324	VA/VB	4.74383				O2	x(O2)	0.2324	VA/VB	4.74383											0.709382	0.704824	0.496777	-0.49999	-0.709382	5.55112e-17	0	-0.709382	0.81043	0.619811	-135.185	-51.0413	84.1434	-5.8566
	PCRO			y(O2)	0.3082	VA (Å3)	48.2814		PCRO			y(O2)	0.3082	VA (Å3)	48.2814	PCRO		000		Nearest pseudocubic axis			Inclin.	Tilt		0.704824	-0.709382	-0.49999	0.503223	-0.704824	0	0	-0.704824	-0.577136	-0.76653
	a1	3.63836		z(O2)	0.0236				a1	3.63836		z(O2)	0.0236				X (Å)	Y (Å)	Z (Å)	X (Å)	Y (Å)	Z (Å)	q(°)	f(°)		0	0	0.709382	0.704824	0	1	1	0	0.100587	0.168125
	a2	4.25165				aPC(°)	90		a2	4.25165				aPC(°)	90	a1	2.94863	-2.09983	0.36597	5.5094	-5.474	0	10.983	4.98173	a-(1)	LXY(a1):	3.6199	L(aPC):	7.76648	Ð(a1,XY,aPC):	9.35929
	a3	3.96282		x(A)	0.4979	bPC(°)	90		a3	3.96282		x(A)	0.4979	bPC(°)	90	a2	2.56077	3.37417	0.36597	5.5094	5.474	0	9.38315	5.8566	a-(2)	LXY(a2):	4.23587	L(bPC):	7.76648	Ð(a2,XY,bPC):	7.98863			4.25165
	q23	92.8681		y(A)	0.0203	gPC(°)	89.6307		q23	92.8681		y(A)	0.0203	gPC(°)	89.6307	a3	-0.819799	-0.0481712	3.8768	0	0	7.7536	11.96	5.41917	a-									3.63836
	q31	93.5682							q31	93.5682				3.95094										9.35929	c+(1)
	q12	87.7789	Inclination angles			l	0.0527448		q12	87.7789				l	0.0527448		5.5094	1.27435						7.98863	c+(2)
			q1(°)	10.983		s(°)	2.88582							s(°)	2.88582		-0.387862	5.474						8.67396	c+
			q2(°)	9.38315		s	0.0503671							s	0.0503671
			q3(°)	11.96		l+s	0.103112							l+s	0.103112
	hA	0.983611		L (Å)	0.223446				hA	0.983611		L (Å)	0.224216	5.5094	1.27435
	hB	1.02776		f (°)	5.94406				hB	1.02776		f (°)	5.93811	-0.387862	5.474

## Sheet: Cmcm
																										e(aPC)	rot. axis	rotmat ^ a1,XY			e'(aPC)	z	z'	e(a2)	e'(a2)	Ð(z')	Ð(a2')	Ð(a2')-Ð(z')	Ðtilt(a2)
	Reference data								Refined data							Pseudocubic axes										1	0	0	0	-1	0	0	-1	-0.122751	0	180	90	-90	0
	a(Å)	7.8679	B 8d			VUC(Å3)	486.923		a(Å)	7.8679				VUC(Å3)	486.923	xPC	1	0	0							0	-1	0	1	0	0	0	0	0.992437	0.992437
	b(Å)	7.8624	O1 8e	x(O1)	0.2809	VB(Å3)	10.2674		b(Å)	7.8624	O1	x(O1)	0.2809	VB(Å3)	10.2674	yPC	0	1	0							0	0	1	0	0	1	1	0	0	-0.122751
	c(Å)	7.8713	O2 8f	y(O2)	0.2338				c(Å)	7.8713	O2	y(O2)	0.2338			zPC	0	0	1							e(bPC)	rot. axis	rotmat ^ a2,XY			e'(bPC)	z	z'	e(a1)	e'(a1)	Ð(z')	Ð(a1')	Ð(a1')-Ð(z')	Ðtilt(a1)
				z(O2)	0.0092	VA/VB	4.92802					z(O2)	0.0092	VA/VB	4.92802											0	1	1	0	0	0	0	0	0.997237	0.997237	-90	2.10844	92.1084	2.10844
	PCRO		O3 8g	x(O3)	0.2771	VA (Å3)	50.598		PCRO		O3	x(O3)	0.2771	VA (Å3)	50.598	PCRO		¼¼0		Nearest pseudocubic axis			Inclin.	Tilt		1	0	0	0	-1	0	0	-1	0.0645758	0.0367142
	a1	3.94485		y(O3)	0.2579				a1	3.94485		y(O3)	0.2579				X (Å)	Y (Å)	Z (Å)	X (Å)	Y (Å)	Z (Å)	q(°)	f(°)		0	0	0	1	0	1	1	0	-0.0367142	0.0645758
	a2	3.96116				aPC(°)	90		a2	3.96116				aPC(°)	90	a1	3.93395	0.254742	-0.144832	7.8679	0	0	4.26003	2.10844	b-	LXY(a1):	3.94219	L(aPC):	7.8679	Ð(a1,XY,aPC):	3.705
	a3	3.96063		y(A1)	0.0105	bPC(°)	90		a3	3.96063		y(A1)	0.0105	bPC(°)	90	a2	-0.486236	3.9312	0	0	7.8624	0	7.0509	0	a0	LXY(a2):	3.96116	L(bPC):	7.8624	Ð(a2,XY,bPC):	7.0509			3.96116
	q23	88.9737		y(A2)	0.4836	gPC(°)	90		q23	88.9737		y(A2)	0.4836	gPC(°)	90	a3	0.42644	0.124226	3.93565	0	0	7.8713	6.43899	3.705	c+(1)									3.94485
	q31	85.8186							q31	85.8186				3.95555										7.0509	c+(2)
	q12	93.3436	Inclination angles			l	0.00180298		q12	93.3436				l	0.00180298		3.44771	4.18594						5.37795	c+
			q1(°)	4.26003		s(°)	2.85046							s(°)	2.85046		-4.42019	3.67646
			q2(°)	7.0509		s	0.0497499							s	0.0497499
			q3(°)	6.43899		l+s	0.0515529							l+s	0.0515529
	hA,1	1.05079		L1 (Å)	0.16511				hA,1	1.05079		L1 (Å)	0.16511
	hA,2	0.933191		L2 (Å)	0.257887				hA,2	0.933191		L2 (Å)	0.257887
	hB	1.0041							hB	1.0041

## Sheet: Ibmm
																										e(aPC)	rot. axis	rotmat ^ a1,XY			e'(aPC)	z	z'	e(a2)	e'(a2)	Ð(z')	Ð(a2')	Ð(a2')-Ð(z')	Ðtilt(a2)
	Reference data								Refined data							Pseudocubic axes										0.709455	-0.704751	0.496674	0.499989	-0.709455	5.55112e-17	0	-0.709455	0.705073	0.779107	135.191	38.8195	-96.371	-6.37102
	a(Å)	6.06525	B 4a			VUC(Å3)	321.792		a(Å)	6.06525				VUC(Å3)	321.792	xPC	1	-1	0							-0.704751	-0.709455	0.499989	0.503326	0.704751	-5.55112e-17	0	0.704751	0.700399	0.626856
	b(Å)	6.02504	O1 4e	x(O1)	0.0502	VB(Å3)	13.6999		b(Å)	6.02504	O1	x(O1)	0.0502	VB(Å3)	13.6999	yPC	1	1	0							0	0	0.709455	-0.704751	0	1	1	0	-0.110964	0.00661047
	c(Å)	8.80576	O2 8g	z(O2)	-0.0271				c(Å)	8.80576	O2	z(O2)	-0.0271			zPC	0	0	1							e(bPC)	rot. axis	rotmat ^ a2,XY			e'(bPC)	z	z'	e(a1)	e'(a1)	Ð(z')	Ð(a1')	Ð(a1')-Ð(z')	Ðtilt(a1)
						VA/VB	4.87218							VA/VB	4.87218											0.709455	0.704751	0.496674	-0.499989	-0.709455	5.55112e-17	0	-0.709455	0.705073	0.779107	-135.191	-38.8195	96.371	6.37102
	PCRO					VA (Å3)	66.7482		PCRO					VA (Å3)	66.7482	PCRO		000		Nearest pseudocubic axis			Inclin.	Tilt		0.704751	-0.709455	-0.499989	0.503326	-0.704751	5.55112e-17	0	-0.704751	-0.700399	-0.626856
	a1	4.30115							a1	4.30115							X (Å)	Y (Å)	Z (Å)	X (Å)	Y (Å)	Z (Å)	q(°)	f(°)		0	0	0.709455	0.704751	0	1	1	0	-0.110964	0.00661047
	a2	4.30115				aPC(°)	90		a2	4.30115				aPC(°)	90	a1	3.03262	-3.01252	-0.477272	6.06525	-6.02504	0	6.37088	6.37102	a-	LXY(a1):	4.27459	L(aPC):	8.54917	Ð(a1,XY,aPC):	0
	a3	4.44479		x(A)	0.5005	bPC(°)	90		a3	4.44479		x(A)	0.5005	bPC(°)	90	a2	3.03262	3.01252	-0.477272	6.06525	6.02504	0	6.37088	6.37102	a-	LXY(a2):	4.27459	L(bPC):	8.54917	Ð(a2,XY,bPC):	0			4.30115
	q23	90.7632				gPC(°)	89.6189		q23	90.7632				gPC(°)	89.6189	a3	0.608951	0	4.40288	0	0	8.80576	7.87448	0	c0									4.30115
	q31	90.7632							q31	90.7632				4.34903
	q12	88.918	Inclination angles			l	0.0146795		q12	88.918				l	0.0146795			0
			q1(°)	6.37088		s(°)	0.869463							s(°)	0.869463		0	6.02504
			q2(°)	6.37088		s	0.015175							s	0.015175
			q3(°)	7.87448		l+s	0.0298544							l+s	0.0298544
	hB	1.02177		L (Å)	0.00606525				hB	#VALUE!		L (Å)	0.00606525

## Sheet: P4_mbm
																										e(aPC)	rot. axis	rotmat ^ a1,XY			e'(aPC)	z	z'	e(a2)	e'(a2)	Ð(z')	Ð(a2')	Ð(a2')-Ð(z')	Ðtilt(a2)
	Reference data								Refined data							Pseudocubic axes										0.707107	-0.707107	0.5	0.5	-0.707107	0	0	-0.707107	0.766115	0.704409	135	45	-90	0
	a(Å)	5.56896	B 2a			VUC(Å3)	122.319		a(Å)	5.56896				VUC(Å3)	122.319	xPC	1	-1	0							-0.707107	-0.707107	0.5	0.5	0.707107	0	0	0.707107	0.642703	0.704409
	c(Å)	3.94408				VB(Å3)	10.2715		c(Å)	3.94408				VB(Å3)	10.2715	yPC	1	1	0							0	0	0.707107	-0.707107	0	1	1	0	0	0.0872658
			O2 4g	X(O2)	0.2281						O2	X(O2)	0.2281			zPC	0	0	1							e(bPC)	rot. axis	rotmat ^ a2,XY			e'(bPC)	z	z'	e(a1)	e'(a1)	Ð(z')	Ð(a1')	Ð(a1')-Ð(z')	Ðtilt(a1)
	PCRO					VA/VB	4.95431		PCRO					VA/VB	4.95431											0.707107	0.707107	0.5	-0.5	-0.707107	0	0	-0.707107	0.642703	0.704409	-135	-45	90	0
	a1	3.95293				VA (Å3)	50.888		a1	3.95293				VA (Å3)	50.888	PCRO		000		Nearest pseudocubic axis			Inclin.	Tilt		0.707107	-0.707107	-0.5	0.5	-0.707107	0	0	-0.707107	-0.766115	-0.704409
	a2	3.95293							a2	3.95293							X (Å)	Y (Å)	Z (Å)	X (Å)	Y (Å)	Z (Å)	q(°)	f(°)		0	0	0.707107	0.707107	0	1	1	0	0	-0.0872658
	a3	3.94408				aPC(°)	90		a3	3.94408				aPC(°)	90	a1	2.54056	-3.0284	0	5.56896	-5.56896	0	5.00633	0	a0	LXY(a1):	3.95293	L(aPC):	7.8757	Ð(a1,XY,aPC):	5.00633
	q23	90				bPC(°)	90		q23	90				bPC(°)	90	a2	3.0284	2.54056	0	5.56896	5.56896	0	5.00633	0	a0	LXY(a2):	3.95293	L(bPC):	7.8757	Ð(a2,XY,bPC):	5.00633			3.95293
	q31	90				gPC(°)	90		q31	90				gPC(°)	90	a3	0	0	3.94408	0	0	3.94408	0	5.00633	c+									3.95293
	q12	90							q12	90				3.94998
			Inclination angles			l	0.000995736							l	0.000995736
			q1(°)	5.00633		s(°)	0							s(°)	0
			q2(°)	5.00633		s	0							s	0
			q3(°)	0		l+s	0.000995736							l+s	0.000995736
	hA	0.992326							hA	0.992326

## Sheet: P42_nmc
																										e(aPC)	rot. axis	rotmat ^ a1,XY			e'(aPC)	z	z'	e(a2)	e'(a2)	Ð(z')	Ð(a2')	Ð(a2')-Ð(z')	Ðtilt(a2)
	Reference data								Refined data							Pseudocubic axes										1	0	0	0	-1	0	0	-1	-0.141451	-0.122819	180	97.1269	-82.8731	7.12687
	a(Å)	7.59				VUC(Å3)	420.539		a(Å)	7.59				VUC(Å3)	420.539	xPC	1	0	0							0	-1	0	1	0	0	0	0	0.982297	0.982297
	c(Å)	7.3	O1 8f	x(O1)	0.0268	VB(Å3)	9.19892		c(Å)	7.3	O1	x(O1)	0.0268	VB(Å3)	9.19892	yPC	0	1	0							0	0	1	0	0	1	1	0	0.122819	-0.141451
			O2 8g	y(O2)	0.0411						O2	y(O2)	0.0411			zPC	0	0	1							e(bPC)	rot. axis	rotmat ^ a2,XY			e'(bPC)	z	z'	e(a1)	e'(a1)	Ð(z')	Ð(a1')	Ð(a1')-Ð(z')	Ðtilt(a1)
	PCRO			z(O2)	0.9726	VA/VB	4.71451		PCRO			z(O2)	0.9726	VA/VB	4.71451											0	1	1	0	0	0	0	0	0.981459	0.981459	-90	6.01746	96.0175	6.01746
	a1	3.86669	O3 8g	y(O3)	0.964	VA (Å3)	43.3685		a1	3.86669	O3	y(O3)	0.964	VA (Å3)	43.3685	PCRO		000		Nearest pseudocubic axis			Inclin.	Tilt		1	0	0	0	-1	0	0	-1	0.161352	0.103458
	a2	3.86339		z(O3)	0.5325				a2	3.86339		z(O3)	0.5325				X (Å)	Y (Å)	Z (Å)	X (Å)	Y (Å)	Z (Å)	q(°)	f(°)		0	0	0	1	0	1	1	0	-0.103458	0.161352
	a3	3.69507				aPC(°)	90		a3	3.69507				aPC(°)	90	a1	3.795	0.623898	-0.40004	7.59	0	0	11.0503	7.12687	a+	LXY(a1):	3.84594	L(aPC):	7.59	Ð(a1,XY,aPC):	9.33592
	q23	90.1376		z(A)	0.2333	bPC(°)	90		q23	90.1376		z(A)	0.2333	bPC(°)	90	a2	-0.54648	3.795	0.4745	0	7.59	0	10.7971	6.01746	b+	LXY(a2):	3.83414	L(bPC):	7.59	Ð(a2,XY,bPC):	8.19426			3.86339
	q31	90.682				gPC(°)	90		q31	90.682				gPC(°)	90	a3	0.406824	-0.406824	3.65	0	0	7.3	8.95762	9.33592	c-(1)									3.86669
	q12	89.6012							q12	89.6012				3.80838										8.19426	c-(2)
			Inclination angles			l	0.0198366							l	0.0198366		3.24852	4.4189						8.76509	c-
			q1(°)	11.0503		s(°)	0.406155							s(°)	0.406155		-4.34148	3.1711
			q2(°)	10.7971		s	0.00708874							s	0.00708874
			q3(°)	8.95762		l+s	0.0269253							l+s	0.0269253
	hA,1	0.996726		L (Å)	0.12191				hA,1	0.996726		L (Å)	0.12191
	hA,2	0.955926							hA,2	0.955926
	hB	1.02568							hB	1.02568

## Sheet: I4_mcm
																										e(aPC)	rot. axis	rotmat ^ a1,XY			e'(aPC)	z	z'	e(a2)	e'(a2)	Ð(z')	Ð(a2')	Ð(a2')-Ð(z')	Ðtilt(a2)
	Reference data								Refined data							Pseudocubic axes										0.707107	-0.707107	0.5	0.5	-0.707107	0	0	-0.707107	0.794756	0.700843	135	45	-90	0
	a(Å)	5.4841	B 4c			VUC(Å3)	233.535		a(Å)	5.4841				VUC(Å3)	233.535	xPC	1	-1	0							-0.707107	-0.707107	0.5	0.5	0.707107	0	0	0.707107	0.60693	0.700843
	c(Å)	7.765	O1 4a			VB(Å3)	9.90535		c(Å)	7.765				VB(Å3)	9.90535	yPC	1	1	0							0	0	0.707107	-0.707107	0	1	1	0	0	0.132813
			O2 8h	x(O2)	0.2165						O2	x(O2)	0.2165			zPC	0	0	1							e(bPC)	rot. axis	rotmat ^ a2,XY			e'(bPC)	z	z'	e(a1)	e'(a1)	Ð(z')	Ð(a1')	Ð(a1')-Ð(z')	Ðtilt(a1)
	PCRO					VA/VB	4.89416		PCRO					VA/VB	4.89416											0.707107	0.707107	0.5	-0.5	-0.707107	0	0	-0.707107	0.60693	0.700843	-135	-45	90	0
	a1	3.9125				VA (Å3)	48.4784		a1	3.9125				VA (Å3)	48.4784	PCRO		000		Nearest pseudocubic axis			Inclin.	Tilt		0.707107	-0.707107	-0.5	0.5	-0.707107	0	0	-0.707107	-0.794756	-0.700843
	a2	3.9125							a2	3.9125							X (Å)	Y (Å)	Z (Å)	X (Å)	Y (Å)	Z (Å)	q(°)	f(°)		0	0	0.707107	0.707107	0	1	1	0	0	-0.132813
	a3	3.8825				aPC(°)	90		a3	3.8825				aPC(°)	90	a1	2.37462	-3.10948	0	5.4841	-5.4841	0	7.63217	0	a0	LXY(a1):	3.9125	L(aPC):	7.75569	Ð(a1,XY,aPC):	7.63217
	q23	90				bPC(°)	90		q23	90				bPC(°)	90	a2	3.10948	2.37462	0	5.4841	5.4841	0	7.63217	0	a0	LXY(a2):	3.9125	L(bPC):	7.75569	Ð(a2,XY,bPC):	7.63217			3.9125
	q31	90				gPC(°)	90		q31	90				gPC(°)	90	a3	0	0	3.8825	0	0	7.765	0	7.63217	c-									3.9125
	q12	90							q12	90				3.9025
			Inclination angles			l	0.00341714							l	0.00341714
			q1(°)	7.63217		s(°)	0							s(°)	0
			q2(°)	7.63217		s	0							s	0
			q3(°)	0		l+s	0.00341714							l+s	0.00341714
	hA	0.982044							hA	0.982044

## Sheet: R-3c
																											B[0,0,0]	O c	O d	O e	O f	B[0,0,0]	O c	O d	O e	O f	e(aPC)	rot. ax.	e(rot. ax.)	Ð(z-aPC)			rotmat ^ a1,XY			B (R)	O c(R)	O d(R)	O e(R)
	Reference data								Refined data							Pseudocubic axes										x	0	0.333333	-0.333333	-0.218367	0.218367	0	1.5822	-1.5822	-1.0365	1.0365	0.410462	0.710941	0.866025	55.1774	A:	0.571037	0.892759	-0.185746	-0.410462	0	1.81164	-1.81164	-0.701794
	a(Å)	5.4809	B 6b			VUC(Å3)	343.588		a(Å)	5.4809				VUC(Å3)	343.588	xPC	0.666667	1.33333	0.333333							y	0	0.218367	-0.218367	0.114967	-0.114967	0	0.283363	-0.283363	1.22854	-1.22854	0.710941	-0.410462	-0.5		C:	0.428963	-0.185746	0.678278	-0.710941	0	0.680761	-0.680761	1.80827
	c(Å)	13.207	O 18e			VB(Å3)	9.85025		c(Å)	13.207				VB(Å3)	9.85025	yPC	-1.33333	-0.666667	0.333333							z	0	-0.0833333	0.0833333	-0.0833333	0.0833333	0	-1.10058	1.10058	-1.10058	1.10058	0.571037	0	0		S:	0.820924	0.410462	0.710941	0.571037	0	0.222412	-0.222412	-0.180496
				x(O)	0.5517						O	x(O)	0.5517			zPC	0.666667	-0.666667	0.333333								B[1/3,2/3,1/6]	O c'	O d'	O e'	O f'	B[1/3,2/3,1/6]	O c'	O d'	O e'	O f'	7.70936	0.820924								B (R)	O c'(R)	O d'(R)	O e'(R)
	PCRO					VA/VB	4.81353		PCRO					VA/VB	4.81353											x	0.333333	0.666667	0	0.218367	0.4483	1.5822	3.1644	0	1.0365	2.1279										-3.33067e-16	1.9169	-1.9169	-0.316263
	a1	3.89612				VA (Å3)	47.4145		a1	3.89612				VA (Å3)	47.4145	PCRO		000		Nearest pseudocubic axis			Inclin.	Tilt		y	0.666667	0.781633	0.5517	0.885033	0.4483	2.74045	2.45709	3.02381	4.25236	1.22854										-2.22045e-16	0.296364	-0.296364	1.9093
	a2	3.89612							a2	3.89612							X (Å)	Y (Å)	Z (Å)	X (Å)	Y (Å)	Z (Å)	q(°)	f(°)		z	0.166667	0.0833333	0.25	0.0833333	0.25	2.20117	1.10058	3.30175	1.10058	3.30175										3.85468	3.67418	4.03518	4.07709
	a3	3.89612				aPC(°)	90.6231		a3	3.89612				aPC(°)	90.6231	a1	1.0914	3.02381	2.20117	3.1644	5.4809	4.40233	8.36385	5.90306	a-		Orthogonalization matrix:
	q23	91.2161				bPC(°)	90.6231		q23	91.2161				bPC(°)	90.6231	a2	-3.1644	-0.566725	2.20117	-6.3288	0	4.40233	8.36385	5.90306	a-		4.7466	0	0
	q31	91.2161				gPC(°)	90.6231		q31	91.2161				gPC(°)	90.6231	a3	2.073	-2.45709	2.20117	3.1644	-5.4809	4.40233	8.36385	5.90306	a-		-2.74045	5.4809	0
	q12	91.2161							q12	91.2161				3.89612													0	0	13.207
			Inclination angles			l	3.79942e-17							l	3.79942e-17
			q1(°)	8.36385		s(°)	1.2161							s(°)	1.2161
			q2(°)	8.36385		s	0.0212249							s	0.0212249
			q3(°)	8.36385		l+s	0.0212249							l+s	0.0212249
	hA	0.989308							hA	0.989308
[truncated: 6 more columns]
